# Supplementary material for: Photobiomodulation Therapy in the Management of Orofacial Neuropathic Pain—WALT Position Paper 2026
Source: J Clin Med. 2026 Feb 6;15(3):1304. doi: 10.3390/jcm15031304 (PMC12898000; doi:10.3390/jcm15031304)
Supplement: Supplementary file 1 [file jcm-15-01304-s001.zip]

Archive with 8 entries (8 files):
- .DS_Store
- Supplementary File S1-AMSTAR 2.pdf
- Supplementary File S2-Adapted AGREE II checklist .pdf
- Supplementary File S3-Completed AGREE II checklist.pdf
- Supplementary File S4-excluded studies.pdf
- Supplementary File S5-PRISMA 2020 checklist.pdf
- Supplementary File S6-included studies in SR.pdf
- Supplementary File S7-Figures S1-S10.pdf
